# Supplementary material for: Increased vs. Standard Dose of Iron in Ready-to-Use Therapeutic Foods for the Treatment of Severe Acute Malnutrition in a Community Setting: A Systematic Review and Meta-Analysis
Source: Nutrients. 2022 Jul 29;14(15):3116. doi: 10.3390/nu14153116 (PMC9370784; doi:10.3390/nu14153116)
Supplement: Supplementary file 1 [file nutrients-14-03116-s001.zip]

Archive with 1 entries (1 files):
- nutrients-1810087-supplementary.pdf
